# Supplementary material for: Virtual Reality Exergaming in Outpatient Stroke Rehabilitation: A Scoping Review and Clinician Roadmap
Source: J Clin Med. 2025 Oct 13;14(20):7227. doi: 10.3390/jcm14207227 (PMC12565396; doi:10.3390/jcm14207227)
Supplement: Supplementary file 1 [file jcm-14-07227-s001.zip]

Archive with 9 entries (8 files):
- Supplementary file S1.pdf
- Supplementary File S2.pdf
- Supplementary File S3.pdf
- Supplementary File S4.pdf
- __MACOSX/
- __MACOSX/._Supplementary file S1.pdf
- __MACOSX/._Supplementary File S2.docx
- __MACOSX/._Supplementary File S3.docx
- __MACOSX/._Supplementary File S4.docx
